# Supplementary material for: Polymorphism of the RNF165 Gene in American Mink (Neogale vison) as a Potential Factor Responsible for Resistance to Infection with the Aleutian Mink Disease Virus
Source: Genes (Basel). 2025 Nov 28;16(12):1417. doi: 10.3390/genes16121417 (PMC12732447; doi:10.3390/genes16121417)
Supplement: Supplementary file 1 [file genes-16-01417-s001.zip]

Archive with 3 entries (3 files):
- Figure S2.bmp
- Figure S1.bmp
- Figure S3.bmp
